# Supplementary material for: Evaluation of Biocontrol Measures to Reduce Bacterial Load and Healthcare-Associated Infections
Source: Microorganisms. 2025 Aug 18;13(8):1923. doi: 10.3390/microorganisms13081923 (PMC12388564; doi:10.3390/microorganisms13081923)
Supplement: Supplementary file 1 [file microorganisms-13-01923-s001.zip]

Archive with 1 entries (1 files):
- microorganisms-3796116-supplementary.pdf
